# Supplementary material for: Compound Heterozygous CHAT Gene Mutations of a Large Deletion and a Missense Variant in a Chinese Patient With Severe Congenital Myasthenic Syndrome With Episodic Apnea
Source: Front Pharmacol. 2019 Mar 12;10:259. doi: 10.3389/fphar.2019.00259 (PMC6422987; doi:10.3389/fphar.2019.00259)
Supplement: TABLE S1 — Nuclear gene list of targeted NGS used in the present study. [file Table_1.XLSX]

## Sheet: Sheet1
AADAT	ARG2	C9orf46	DCI	GLS2	LYRM4	MRPS26	NME2	PTGR2	SLC25A36	UCP1
AARS2	ARMC1	CA5A	DCXR	GLUD1	LYRM5	MRPS27	NME3	PTPMT1	SLC25A37	UCP2
AASS	ARMC10	CA5B	DDAH1	GLYAT	LYRM7	MRPS28	NME4	PTRH1	SLC25A39	UCP3
ABAT	ARMC4	CABC1	DDX28	GLYCTK	Magmas	MRPS30	NME6	PTRH2	SLC25A4	UCRC
ABCA9	AS3MT	CARKD	DECR1	GMPPB	MAOA	MRPS31	NNT	PTS	SLC25A40	UNG
ABCB1	ASAH2	CARS2	DGUOK	GNG5	MAOB	MRPS33	NRD1	PUS1	SLC25A41	UQCC
ABCB10	ASMTL	CASP8	DHODH	GOT2	MAP1D	MRPS34	NT5C	PXMP2	SLC25A42	UQCR
ABCB6	ATAD1	CBARA1	DHRS1	GPAM	MARS	MRPS35	NT5C3	PYCR1	SLC25A43	UQCRB
ABCB7	ATAD3A	CBR4	DHRS4	GPD1	MARS2	MRPS36	NT5DC3	QDPR	SLC25A44	UQCRC1
ABCB8	ATAD3B	CCBL2	DHTKD1	GPD2	MAT2B	MRPS5	NT5M	QRSL1	SLC25A45	UQCRC2
ABCC12	ATIC	CCDC109A	DHX29	GPT2	MCART1	MRPS6	NTHL1	RAB11A	SLC25A46	UQCRFS1
ABCD1	ATP10D	CCDC136	DIABLO	GPX1	MCAT	MRPS7	NUBPL	RAB11B	SLC25A5	UQCRH
ABCD2	ATP5A1	CCDC44	DLAT	GPX4	MCCC1	MRPS9	NUDT13	RAB11FIP5	SLC25A6	UQCRQ
ABCD3	ATP5B	CCDC51	DLD	GRPEL1	MCCC2	MRRF	NUDT19	RAB1B	SLC30A6	USMG5
ABCF2	ATP5C1	CCDC58	DLST	GRPEL2	MCEE	MRS2	NUDT2	RAB24	SLC3A1	USP24
ABHD10	ATP5D	CCDC90A	DMGDH	GRSF1	MDH1	MSRA	NUDT8	RAB32	SLMO1	UXS1
ABHD11	ATP5E	CCDC90B	DNAJA3	GSR	MDH2	MSRB2	OAT	RAB35	SLMO2	VAMP1
ACAA1	ATP5F1	CCT7	DNAJC11	GSTK1	ME1	MTCH1	OCIAD1	RAB3D	SMCR7L	VAMP8
ACAA2	ATP5G1	CECR5	DNAJC15	GTPBP10	ME2	MTCH2	OGDH	RAB4B	SND1	VARS2
ACACA	ATP5G2	CERK	DNAJC19	GTPBP3	ME3	MTCP1	OGDHL	RAB8B	SNPH	VAT1
ACACB	ATP5G3	CHAT	DNAJC27	GTPBP5	MECR	MTERF	OGG1	RARS	SOD1	VDAC1
ACAD10	ATP5H	CHCHD1	DNAJC30	GTPBP8	METT11D1	MTERFD1	OMA1	RARS2	SOD2	VDAC2
ACAD11	ATP5I	CHCHD10	DNAJC4	GUF1	MFN1	MTERFD3	OPA1	RDH13	SPG7	VDAC3
ACAD8	ATP5J	CHCHD2	DNLZ	HADH	MFN2	MTFMT	OPA3	RDH14	SPR	VISA
ACAD9	ATP5J2	CHCHD3	DRG2	HADHA	TMEM223	MTFR1	OSGEPL1	REEP1	SPRYD4	WARS2
ACADL	ATP5L	CHCHD4	DUS2L	HADHB	MIPEP	MTG1	OTC	REXO2	SPTLC2	WBSCR16
ACADM	ATP5O	CHCHD7	DUSP16	HAGH	MLYCD	MTHFD1	OXA1L	RFK	SQRDL	WDR22
ACADS	ATP5S	CHDH	DUSP26	HAO2	MMAB	MTHFD1L	OXCT1	RG9MTD1	SSBP1	WFS1
ACADSB	ATP5SL	CISD1	DUT	HARS2	MMACHC	MTHFD2	OXCT2	RHOA	STAR	XPNPEP3
ACADVL	ATPAF1	CKMT1A	EARS2	HBXIP	MOBP	MTHFD2L	OXNAD1	RHOT1	STOML2	YARS2
ACAT1	ATPAF2	CKMT1B	ECH1	HCCS	MOSC1	MTHFS	OXR1	RHOT2	SUCLA2	YME1L1
ACAT2	ATPBD3	CKMT2	ECHDC3	HDDC2	MOSC2	MTIF2	OXSM	RILP	SUCLG1	ZADH2
ACLY	ATPIF1	CLIC4	ECHS1	HEMK1	MPST	MTIF3	PACRG	RMND1	SUCLG2	ZBED5
ACN9	AUH	CLPB	ECSIT	HIBADH	MPV17	MTO1	PAK7	RNASEH1	SUOX
ACO1	AURKAIP1	CLPP	EEFSEC	HIBCH	MPV17L	MTP18	PANK2	RNMTL1	SUPV3L1
ACO2	BAD	CLPX	EFHA1	HIGD1A	MRM1	MTPAP	PARK7	ROMO1	SURF1
ACOT1	BAK1	CLYBL	EFHD1	HIGD2A	MRP63	MTRF1	PARL	RPL10A	TAP1
ACOT2	BAX	CMC1	EHHADH	HINT2	MRPL1	MTRF1L	PARS2	RPL34	TARS2
ACOT9	BBOX1	COMT	ELAC2	HK1	MRPL10	MTX1	PC	RPL35A	TATDN3
ACOX3	BCAT1	COMTD1	ELN	HK2	MRPL11	MTX2	PCBD2	RPS14	TAZ
ACP6	BCAT2	COQ10A	ENDOG	HK3	MRPL12	MUL1	PCCA	RPS15A	TBRG4
ACSF2	BCKDHA	COQ10B	ETFA	HMGCL	MRPL13	MUT	PCCB	RPUSD4	AKR1B11
ACSF3	BCKDHB	COQ2	ETFB	HMGCS2	MRPL14	MUTYH	PCK2	RRM2B	TCIRG1
ACSL1	BCKDK	COQ3	ETFDH	HRSP12	MRPL15	MYLC2PL	PDE12	RSAD1	TDH
ACSL4	BCL2	COQ4	ETHE1	HSCB	MRPL16	NAGS	PDHA1	RTN4IP1	TDRKH
ACSL5	BCL2L13	COQ5	EXOG	HSD17B10	MRPL17	NARS	PDHA2	SAMM50	TFAM
ACSM1	BCS1L	COQ6	FAHD1	HSD17B4	MRPL18	NARS2	PDHB	SARDH	TFB1M
ACSM2A	BDH1	COQ7	FAHD2A	HSD17B8	MRPL19	NCOA4	PDHX	SARS	TFB2M
ACSM3	BID	COQ9	FAM136A	HSD3B1	MRPL2	NDUFA1	PDK1	SARS2	THEM2
ACSM4	BLOC1S1	COX10	FAM162A	HSDL1	MRPL20	NDUFA10	PDK2	SCCPDH	THEM4
ACSM5	BOLA1	COX11	FAM36A	HSDL2	MRPL21	NDUFA11	PDK3	SCO1	THEM5
ACSS1	BPHL	COX15	FAM65C	HSPA9	MRPL22	NDUFA12	PDK4	SCO2	THG1L
ACSS3	BRP44	COX16	FAM82A1	HSPB7	MRPL23	NDUFA13	PDP2	SCP2	TIMM10
ACYP2	BRP44L	COX17	FAM82A2	HSPD1	MRPL24	NDUFA2	PDPR	SDHA	TIMM13
ADCK1	C10orf10	COX18	FAM82B	HSPE1	MRPL27	NDUFA3	PDSS1	SDHB	TIMM17A
ADCK2	C10orf2	COX4I1	FARS2	HTRA2	MRPL28	NDUFA4	PDSS2	SDHC	TIMM17B
ADCK4	C10orf58	COX4I2	FASN	IARS2	MRPL3	NDUFA5	PECI	SDHD	TIMM22
ADCK5	C10orf65	COX5A	FASTK	ICT1	MRPL30	NDUFA6	PET112L	SDSL	TIMM23
ADHFE1	C11orf79	COX5B	FASTKD2	IDE	MRPL32	NDUFA7	PEX11B	SECISBP2	TIMM44
ADO	C12orf62	COX6A1	FDPS	IDH1	MRPL33	NDUFA8	PGS1	2019-09-04	TIMM50
ADSL	C12orf65	COX6A2	FDX1	IDH2	MRPL34	NDUFA9	PHB	SERHL2	TIMM8A
AFG3L2	C14orf153	COX6B1	FDX1L	IDH3A	MRPL35	NDUFAB1	PHB2	SFXN1	TIMM8B
AGK	C14orf156	COX6B2	FDXR	IDH3B	MRPL36	NDUFAF1	PHYH	SFXN2	TIMM9
AGMAT	C14orf159	COX6C	FECH	IDH3G	MRPL37	NDUFAF2	PHYHIPL	SFXN3	TK2
AGPAT5	C14orf2	COX7A1	FH	IDI1	MRPL38	NDUFB10	PIGY	SFXN4	TMEM11
AGPS	C14orf68	COX7A2	FIS1	IMMP2L	MRPL39	NDUFB11	PINK1	SFXN5	TMEM126A
AGR2	C15orf48	COX7A2L	FKBP8	IMMT	MRPL4	NDUFB2	PISD	SHMT1	TMEM143
AGXT	C17orf89	COX7B	FKSG24	IQCE	MRPL40	NDUFB3	PITRM1	SHMT2	TMEM14C
AGXT2	C17orf90	COX7C	PRR5L	IREB2	MRPL41	NDUFB4	PLA2G15	SIRT3	TMEM160
AGXT2L2	C18orf19	COX8A	FOXRED1	ISCA1	MRPL42	NDUFB5	PMPCA	SIRT5	TMEM186
AIFM1	C18orf55	COX8C	FPGS	ISCA2	MRPL43	NDUFB6	PMPCB	SLC16A1	TMEM65
AIFM2	C19orf70	CPOX	FRMD3	ISCU	MRPL44	NDUFB7	PNKD	SLC22A4	TMEM70
AIFM3	C1orf151	CPS1	FTH1	ISOC2	MRPL45	NDUFB8	PNPT1	SLC25A1	TMTC1
AK2	C1orf31	CPT1A	FTMT	IVD	MRPL46	NDUFB9	POLDIP2	SLC25A10	TOMM20
AK3	C1orf69	CPT1B	FTSJ2	KARS	MRPL47	NDUFC1	POLG	SLC25A11	TOMM22
AKAP1	C1QBP	CPT1C	FUNDC2	KIAA0141	MRPL48	NDUFC2	POLG2	SLC25A12	TOMM34
AKAP10	C20orf142	CPT2	FXC1	KIF1B	MRPL49	NDUFS1	POLRMT	SLC25A13	TOMM40
AKR1B10	C20orf24	CRAT	FXN	KRT5	MRPL50	NDUFS2	PPA2	SLC25A14	TOMM40L
AKR7A2	C20orf7	CRLS1	GADD45GIP1	KYNU	MRPL51	NDUFS3	PPIF	SLC25A15	TOMM5
ALAS1	C20orf72	CROT	GALC	L2HGDH	MRPL52	NDUFS4	PPM1K	SLC25A16	TOMM7
ALAS2	C21orf33	CRY1	GARS	LACE1	MRPL53	NDUFS5	PPM2C	SLC25A18	TOMM70A
ALDH18A1	C21orf57	CS	GATC	LACTB	MRPL54	NDUFS6	PPOX	SLC25A19	TOP1MT
ALDH1B1	C22orf32	CTPS2	GATM	LACTB2	MRPL55	NDUFS7	PPTC7	SLC25A2	TRAP1
ALDH1L1	C2orf47	CYB5B	GBAS	LAP3	MRPL9	NDUFS8	PRDX1	SLC25A20	TRIAP1
ALDH1L2	C2orf56	CYB5R1	GCAT	LARS2	MRPS10	NDUFV1	PRDX2	SLC25A21	TRIT1
ALDH2	C2orf64	CYB5R2	GCDH	LDHA	MRPS11	NDUFV2	PRDX3	SLC25A22	TRMT2B
ALDH3A2	C3orf1	CYC1	GCSH	LDHAL6B	MRPS12	NDUFV3	PRDX5	SLC25A23	TRMU
ALDH4A1	C3orf23	CYCS	GFER	LDHB	MRPS14	NEU4	PRDX6	SLC25A24	TRNT1
ALDH5A1	C3orf31	CYP11A1	GFM1	LDHD	MRPS15	NFS1	PRELID1	SLC25A25	TSFM
ALDH6A1	C3orf60	CYP11B1	GFM2	LETM1	MRPS16	NFU1	PRELID2	SLC25A26	TSHZ3
ALDH7A1	C4orf14	CYP11B2	GHITM	LETMD1	MRPS17	NFXL1	PREPL	SLC25A27	TSPO
ALDH9A1	C6orf125	CYP24A1	GIMAP5	LIAS	MRPS18A	NIF3L1	PRICKLE4	SLC25A28	TST
ALKBH7	C6orf136	CYP27A1	GK	LIPT1	MRPS18B	NIPSNAP1	PRODH	SLC25A29	TTC19
AMACR	C6orf203	CYP27B1	GK2	SLC25A48	MRPS18C	NIPSNAP3A	PRODH2	SLC25A3	TTC35
AMT	C6orf57	D2HGDH	GLDC	LIPT2	MRPS2	NIPSNAP3B	PROSC	SLC25A30	TUFM
ANKRD26	C6orf66	DACT2	GLOD4	SDHAF1	MRPS21	NIT1	PRSS35	SLC25A31	TXN
APEX2	C7orf10	DAP3	GLRX	LONP1	MRPS22	NLN	PSTK	SLC25A32	TXN2
APOA1BP	C7orf55	DARS2	GLRX2	LRPPRC	MRPS23	NLRX1	PTCD2	SLC25A33	TXNRD1
APOOL	C8orf38	DBT	GLRX5	LYRM1	MRPS24	NME1	PTCD3	SLC25A34	TXNRD2
APTX	C8orf82	DCAKD	GLS	LYRM2	MRPS25	NME1-NME2	PTGES2	SLC25A35	TYMP
